# Supplementary material for: Endobiliary radiofrequency ablation for distal extrahepatic cholangiocarcinoma: A clinicopathological study
Source: PLoS One. 2018 Nov 15;13(11):e0206694. doi: 10.1371/journal.pone.0206694 (PMC6237299; doi:10.1371/journal.pone.0206694)
Supplement: S1 Dataset — (XLSX) [file pone.0206694.s001.xlsx]

## Sheet: Sheet1
Site	OP	R0	AJCC7T	AJCC7N	AJCC8T	AJCC8N	AdverseEvent	ADM2OP	RFA2OP	FUDU	PostOPdeath	RFA2Death	Adjuvant	PostOPRecur	RecurrenceDay	PreRFAWidth	PostRFAWidth	StrictureLength	FluoroscopicAblationLength	MaxDepth	MaxLength	EffectiveLength
Distal CBD	Whipple's operation	Yes	3	1	3	1	No	28	14	222	Yes	222	Yes	Yes	221	1.11	2.48	32.5	33.74	2	15	44.46
Distal CBD	Whipple's operation	Yes	3	0	3	0	No	18	8	368	No	NA	Yes	Yes	143	0.87	2.55	32.89	28	3	20	71.43
Distal CBD	Whipple's operation	Yes	3	0	3	0	No	10	4	240	No	NA	Yes	No	NA	1.3	2.35	27.35	28.26	5	21	74.31
Distal CBD	Whipple's operation	No	3	1	3	2	No	13	6	222	No	NA	Yes	Yes	200	1.33	2.66	30.51	40.26	6	29	72.03
Distal CBD	Whipple's operation	Yes	3	0	3	0	No	57	51	227	No	NA	Yes	No	NA	0.77	2.16	36.9	33.26	1	14	42.09
Distal CBD	Whipple's operation	Yes	3	1	3	1	No	15	8	211	No	NA	Yes	Yes	200	0.57	1.53	26.23	33.86	5	30	88.6
Distal CBD	Whipple's operation	No	3	1	3	2	Pancreatitis	17	8	180	No	NA	No	No	NA	1.44	2.13	32.32	41.96	4	40	95.33
Distal CBD	O&C	No	NA	NA	NA	NA	No	NA	NA	NA	NA	NA	NA	NA	NA	NA	NA	NA	NA	NA	NA	NA
